# Supplementary material for: Phenotyping the Histopathological Subtypes of Non-Small-Cell Lung Carcinoma: How Beneficial Is Radiomics?
Source: Diagnostics (Basel). 2023 Mar 18;13(6):1167. doi: 10.3390/diagnostics13061167 (PMC10046953; doi:10.3390/diagnostics13061167)
Supplement: Supplementary file 1 [file diagnostics-13-01167-s001.zip]

Archive with 1 entries (1 files):
- diagnostics-2239766-supplementary.pdf
